# Supplementary material for: Avoiding data loss: Synthetic MRIs generated from diffusion imaging can replace corrupted structural acquisitions for freesurfer-seeded tractography
Source: PLoS One. 2022 Feb 18;17(2):e0247343. doi: 10.1371/journal.pone.0247343 (PMC8856573; doi:10.1371/journal.pone.0247343)
Supplement: S1 File — (ZIP) [file pone.0247343.s001.zip]

Archive with 16 entries (15 files):
- SupportingInformation/
- __MACOSX/._SupportingInformation
- SupportingInformation/AnnexS2_tractographyResults.csv
- __MACOSX/SupportingInformation/._AnnexS2_tractographyResults.csv
- SupportingInformation/AnnexS3_crossCorrelationResults.xlsx
- __MACOSX/SupportingInformation/._AnnexS3_crossCorrelationResults.xlsx
- SupportingInformation/.DS_Store
- __MACOSX/SupportingInformation/._.DS_Store
- SupportingInformation/SupportingInformation.docx
- __MACOSX/SupportingInformation/._SupportingInformation.docx
- SupportingInformation/AnnexS5_FreeSurferDices_Anonymised.xlsx
- __MACOSX/SupportingInformation/._AnnexS5_FreeSurferDices_Anonymised.xlsx
- SupportingInformation/AnnexS1_contrastResults.csv
- __MACOSX/SupportingInformation/._AnnexS1_contrastResults.csv
- SupportingInformation/AnnexS4_FA_MD_Results.xlsx
- __MACOSX/SupportingInformation/._AnnexS4_FA_MD_Results.xlsx
