# Supplementary material for: Avoiding data loss: Synthetic MRIs generated from diffusion imaging can replace corrupted structural acquisitions for freesurfer-seeded tractography
Source: PLoS One. 2022 Feb 18;17(2):e0247343. doi: 10.1371/journal.pone.0247343 (PMC8856573; doi:10.1371/journal.pone.0247343)
Supplement: S1 File — (ZIP) [file pone.0247343.s001.zip › SupportingInformation/AnnexS2_tractographyResults.csv]

HOSPITAL
Subject	Dice_Tractography	Dice_GM	Dice_WM	Dice_DeepGrey	FA_Real	FA_Synth	FA diff	FA diff (%)				Stat	Dice_Tractography	Dice_GM	Dice_WM	Dice_DeepGrey	FA_Real	FA_Synth	FA diff	FA diff (%)
1	0.888687	0.86503	0.761371	0.837143	0.534749	0.519692	0.015057	2.855921				Min	0.876720901	0.809751	0.654037	0.818827	0.494309	0.480784	-0.003512	-0.67338
2	0.904869	0.833881	0.70218	0.855869	0.494309	0.480784	0.013525	2.774094				LQ	0.888686606	0.832477	0.681511	0.819655	0.507279	0.493634	0.003768	0.701438
3	0.909655	0.863769	0.765801	0.847334	0.539066	0.535298	0.003768	0.701438				Median	0.901152342	0.844487	0.699633	0.837143	0.518654	0.507281	0.011373	2.2171
5	0.876721	0.850992	0.681511	0.841109	0.507275	0.487677	0.019598	3.939487				UQ	0.90965532	0.863769	0.765801	0.847334	0.539066	0.535298	0.015057	2.855921
6	0.928034	0.856832	0.766071	0.848283	0.507279	0.504527	0.002752	0.543978				Max	0.928034172	0.865191	0.771374	0.855869	0.560436	0.548396	0.019598	3.939487
7	0.88705	0.865191	0.771374	0.845734	0.560436	0.544059	0.016377	2.965518				Mean	0.900692274	0.844512	0.714528	0.835417	0.52355	0.513389	0.010160909	1.972682
8	0.899088	0.832477	0.695866	0.819176	0.519793	0.523305	-0.00351	-0.67338				Std dev	0.014228897	0.017862	0.043079	0.01327	0.021428	0.02265	0.006825865	1.338924
9	0.915208	0.839667	0.673096	0.827109	0.556476	0.548396	0.00808	1.462613
10	0.901152	0.809751	0.654037	0.819655	0.518654	0.507281	0.011373	2.2171
11	0.89348	0.844487	0.699633	0.829347	0.513486	0.502629	0.010857	2.136963
12	0.903672	0.82755	0.688868	0.818827	0.507529	0.493634	0.013895	2.775772
HCP M
Subject	Dice_Tractography	Dice_WM	Dice_GM	Dice_DeepGrey	FA_Real	FA_Synth	FA diff	FA diff (%)				Stat	Dice_Tractography	Dice_WM	Dice_GM	Dice_DeepGrey	FA_Real	FA_Synth	FA diff	FA diff (%)
1	0.941284	0.903168	0.831029	0.888897	0.527172	0.528627	-0.00145	-0.27562				Min	0.896939	0.796438	0.575475	0.815878	0.490635	0.497916	-0.01032	-2.0821
2	0.922131	0.895335	0.828701	0.883799	0.510313	0.517866	-0.00755	-1.4692				LQ	0.920856	0.87564	0.803346	0.863109	0.504339	0.507037	-0.00431	-0.84469
3	0.939337	0.889813	0.814693	0.893725	0.530686	0.53235	-0.00166	-0.31307				Median	0.928905	0.889139	0.816693	0.886241	0.517756	0.515449	-0.00156	-0.29434
4	0.927348	0.878128	0.801623	0.889321	0.499856	0.497916	0.00194	0.388866				UQ	0.939337	0.894761	0.82901	0.890422	0.528051	0.529558	0.002502	0.494949
5	0.930463	0.892811	0.829937	0.902853	0.524043	0.526275	-0.00223	-0.42501				Max	0.941284	0.903168	0.831029	0.902853	0.55346	0.551605	0.006462	1.254611
6	0.917031	0.894569	0.813343	0.869021	0.505833	0.509063	-0.00323	-0.63652				Mean	0.926836	0.879425	0.793648	0.875311	0.517751	0.518952	-0.0012	-0.24091
7	0.922752	0.887348	0.819069	0.875562	0.517221	0.513032	0.004189	0.813198				Std dev	0.013281	0.030719	0.077327	0.026242	0.017715	0.016138	0.005121	1.00953
8	0.931736	0.868176	0.80392	0.845372	0.518291	0.511829	0.006462	1.254611
9	0.896939	0.796438	0.575475	0.815878	0.490635	0.500958	-0.01032	-2.0821
10	0.939338	0.888465	0.818692	0.888683	0.55346	0.551605	0.001855	0.335727
HCP M REPEAT
Subject	Dice_Tractography	Dice_WM	Dice_GM	Dice_DeepGrey	FA_Real	FA_Real (2)	FA diff	FA diff (%)				Stat	Dice_Tractography	Dice_WM	Dice_GM	Dice_DeepGrey	FA_Real	FA_Real (2)	FA diff	FA diff (%)
1	0.955784	0.93518	0.903679	0.92731	0.527146	0.527172	-2.6E-05	-0.00493				Min	0.862421973	0.793198	0.662025	0.83917997	0.489887	0.490635	-0.00236	-0.4581
2	0.951622	0.930537	0.890883	0.920276	0.514354	0.510313	0.004041	0.788744				LQ	0.946392088	0.928053	0.889062	0.917744241	0.505162	0.504339	-0.00208	-0.39728
3	0.952537	0.930571	0.883599	0.923591	0.528379	0.530686	-0.00231	-0.43567				Median	0.952079894	0.931742	0.893654	0.925422566	0.515611	0.517756	-0.00095	-0.19115
4	0.947317	0.931413	0.894782	0.92571	0.498709	0.499856	-0.00115	-0.22973				UQ	0.956184538	0.935187	0.899888	0.9358962	0.527454	0.528051	0.001719	0.328958
5	0.960421	0.935207	0.892317	0.935428	0.522032	0.524043	-0.00201	-0.38448				Max	0.960421354	0.937856	0.903679	0.941067299	0.555897	0.55346	0.004041	0.788744
6	0.957387	0.937856	0.892526	0.937302	0.507313	0.505833	0.00148	0.292159				Mean	0.943718409	0.918067	0.87166	0.918514825	0.517494	0.517751	-0.00026	-0.05177
7	0.950757	0.932071	0.903224	0.925135	0.514857	0.517221	-0.00236	-0.4581				Std dev	0.028978548	0.044118	0.073898	0.029275366	0.018086	0.017715	0.00222	0.426357
8	0.943618	0.920601	0.898775	0.91015	0.516364	0.518291	-0.00193	-0.37249
9	0.862422	0.793198	0.662025	0.83918	0.489887	0.490635	-0.00075	-0.15257
10	0.955319	0.934031	0.894793	0.941067	0.555897	0.55346	0.002437	0.439354
HCP S
Subject	Dice_Tractography	Dice_WM	Dice_GM	Dice_DeepGrey	FA_Real	FA_Synth	FA diff	FA diff (%)			Stat	Dice_Tractography	Dice_WM	Dice_GM	Dice_DeepGrey	FA_Real	FA_Synth	FA diff	FA diff (%)
1	0.938976967	0.870392	0.744835	0.8797473	0.412164	0.40961	0.002554	0.621582			Min	0.898505	0.823777	0.70022	0.811110193	0.375596	0.373568	-0.00192	-0.49677
2	0.926275992	0.861453	0.742399	0.852442084	0.385935	0.387857	-0.00192	-0.49677			LQ	0.917081	0.849637	0.726148	0.824182613	0.382077	0.37654	4.72E-05	0.011198
3	0.953938115	0.872058	0.764063	0.854258899	0.41026	0.403301	0.006959	1.710751			Median	0.932626	0.864619	0.743927	0.84142091	0.393996	0.39331	0.002346	0.584564
4	0.923611111	0.860416	0.75049	0.859673937	0.382402	0.375935	0.006467	1.705574			UQ	0.944121	0.870741	0.756268	0.857025889	0.40913	0.403117	0.00589	1.479229
5	0.904531456	0.871118	0.754701	0.856143206	0.396636	0.397401	-0.00077	-0.19269			Max	0.953938	0.872058	0.764063	0.8797473	0.412164	0.40961	0.006959	1.710751
6	0.921264539	0.870615	0.743018	0.82814536	0.391356	0.389219	0.002137	0.547545			Mean	0.930032	0.859193	0.740198	0.841598519	0.394608	0.391825	0.002783	0.707044
7	0.941337719	0.852114	0.731655	0.830399737	0.3811	0.376742	0.004358	1.150108			Std dev	0.0187	0.015766	0.020969	0.021883723	0.013287	0.013063	0.003052	0.77455
8	0.898505388	0.823777	0.709627	0.811110193	0.401881	0.401563	0.000318	0.079159
9	0.952472396	0.842206	0.70022	0.826332988	0.375596	0.373568	0.002028	0.541403
10	0.939409499	0.867785	0.760971	0.817731487	0.408753	0.403055	0.005698	1.40378
HCP S REPEAT
Subject	Dice_Tractography	Dice_WM	Dice_GM	Dice_DeepGrey	FA_Real	FA_Real (2)	FA diff	FA diff (%)				Stat	Dice_Tractography	Dice_WM	Dice_GM	Dice_DeepGrey	FA_Real	FA_Real (2)	FA diff	FA diff (%)
1	0.967056323	0.93861	0.901974	0.949719101	0.412371	0.412164	0.000207	0.05021				Min	0.614076	0.516197	0.417141	0.371784756	0.374477	0.375596	-0.00772	-1.96498
2	0.970732971	0.961982	0.935737	0.973103782	0.386286	0.385935	0.000351	0.090907				LQ	0.793411	0.729204	0.648654	0.768579366	0.376428	0.382077	-0.005	-1.31879
3	0.973632985	0.953407	0.913973	0.971843778	0.41137	0.41026	0.00111	0.270195				Median	0.923452	0.877026	0.810425	0.902550974	0.38796	0.393996	-0.0012	-0.30869
4	0.870138219	0.789349	0.70076	0.872293604	0.375837	0.382402	-0.00657	-1.73164				UQ	0.969609	0.953542	0.917654	0.968578283	0.409665	0.40913	0.000345	0.085636
5	0.614076246	0.516197	0.417141	0.371784756	0.388918	0.396636	-0.00772	-1.96498				Max	0.973633	0.961982	0.935737	0.973103782	0.412371	0.412164	0.00111	0.270195
6	0.838569207	0.827074	0.730703	0.881271939	0.387001	0.391356	-0.00436	-1.11902				Mean	0.870828	0.824339	0.764217	0.82848717	0.392258	0.394608	-0.00235	-0.6119
7	0.894816444	0.842891	0.774337	0.850391261	0.376625	0.3811	-0.00448	-1.18117				Std dev	0.132898	0.165148	0.183873	0.20858545	0.01501	0.013287	0.003177	0.819519
8	0.657936092	0.548769	0.492335	0.523143684	0.400601	0.401881	-0.00128	-0.31901
9	0.952087055	0.911161	0.846512	0.923830008	0.374477	0.375596	-0.00112	-0.29837
10	0.969234747	0.953948	0.928697	0.967489785	0.409096	0.408753	0.000343	0.083879
