# Supplementary material for: Avoiding data loss: Synthetic MRIs generated from diffusion imaging can replace corrupted structural acquisitions for freesurfer-seeded tractography
Source: PLoS One. 2022 Feb 18;17(2):e0247343. doi: 10.1371/journal.pone.0247343 (PMC8856573; doi:10.1371/journal.pone.0247343)
Supplement: S1 File — (ZIP) [file pone.0247343.s001.zip › SupportingInformation/AnnexS3_crossCorrelationResults.xlsx]

## Sheet: Feuil1
	Subjects	T1w
Hospital	1	0.9
	2	0.85
	3	0.86
	4	0.82
	5	0.87
	6	0.83
	7	0.87
	8	0.89
	9	0.89
	10	0.9
	11	0.88
	12	0.89
	min	0.82
	mean	0.870833
	max	0.9
		T1w	T2w
HCP M90	1	0.86	0.77
	2	0.86	0.78
	3	0.87	0.77
	4	0.85	0.76
	5	0.87	0.8
	6	0.85	0.74
	7	0.87	0.76
	8	0.85	0.69
	9	0.84	0.67
	10	0.85	0.74
	min	0.84	0.67
	mean	0.857	0.748
	max	0.87	0.8
		T1	T2
HCP S	1	0.87	0.66
	2	0.87	0.72
	3	0.88	0.71
	4	0.85	0.66
	5	0.88	0.73
	6	0.87	0.64
	7	0.85	0.67
	8	0.84	0.64
	9	0.83	0.67
	10	0.85	0.66
	min	0.83	0.64
	mean	0.859	0.676
	max	0.88	0.73
