# Supplementary material for: Avoiding data loss: Synthetic MRIs generated from diffusion imaging can replace corrupted structural acquisitions for freesurfer-seeded tractography
Source: PLoS One. 2022 Feb 18;17(2):e0247343. doi: 10.1371/journal.pone.0247343 (PMC8856573; doi:10.1371/journal.pone.0247343)
Supplement: S1 File — (ZIP) [file pone.0247343.s001.zip › SupportingInformation/AnnexS5_FreeSurferDices_Anonymised.xlsx]

## Sheet: hospital invivo vs synthetic
Subject	Dice_Multilabel_GM	Dice_Multilabel_DeepGrey
Hospital-1	0.626417	0.587875
Hospital-2	0.556319	0.627133
Hospital-3	0.621982	0.587751
Hospital-5	0.563615	0.606732
Hospital-6	0.618767	0.571014
Hospital-7	0.620022	0.593305
Hospital-8	0.52838	0.570183
Hospital-9	0.519615	0.588235
Hospital-10	0.467031	0.583672
Hospital-11	0.526178	0.570891
Hospital-12	0.532761	0.573309
Mean	0.561917	0.587282
Median	0.556319	0.587751
Min	0.467031	0.570183
Max	0.626417	0.627133

## Sheet: HCP_M invivo vs synthetic
Subject	Dice_Multilabel_GM	Dice_Multilabel_DeepGrey
HCP-1	0.625359	0.578105
HCP-2	0.619909	0.559547
HCP-3	0.597294	0.587331
HCP-4	0.568125	0.588847
HCP-5	0.59876	0.618089
HCP-6	0.590501	0.506007
HCP-7	0.577311	0.534206
HCP-8	0.561234	0.507013
HCP-9	0.338391	0.395097
HCP-10	0.586509	0.54047
Mean	0.566339	0.541471
Median	0.588505	0.550008
Min	0.338391	0.395097
Max	0.625359	0.618089

## Sheet: HCP_M invivo vs invivo repeat
Subject	Dice_Multilabel_GM	Dice_Multilabel_DeepGrey
HCP-1	0.745956	0.700166
HCP-2	0.751019	0.666453
HCP-3	0.749014	0.691564
HCP-4	0.752443	0.702854
HCP-5	0.751908	0.741112
HCP-6	0.757229	0.738735
HCP-7	0.739939	0.700129
HCP-8	0.731046	0.654856
HCP-9	0.342078	0.405488
HCP-10	0.748409	0.746959
Mean	0.706904	0.674832
Median	0.748711	0.700147
Min	0.342078	0.405488
Max	0.757229	0.746959
Ttest	1.20738e-05	7.18949e-05
anatomy	pvalue	wilcoxon_statistic	Bonferroni Corrected
GM	0.00506203	0	0.0101241
Deep_GM	0.00506203	0	0.0101241
DICE VS SYNTHETIC DICE	Dice_Multilabel_GM	Dice_Multilabel_DeepGrey
	0.120598	0.122061
	0.13111	0.106906
	0.151719	0.104234
	0.184318	0.114007
	0.153148	0.123023
	0.166728	0.232728
	0.162629	0.165923
	0.169811	0.147844
	0.00368678	0.0103908
	0.161899	0.20649
Mean	0.140565	0.133361
Median	0.157524	0.122542
Min	0.00368678	0.0103908
Max	0.184318	0.232728

## Sheet: HCP_S invivo vs synthetic
Subject	Dice_Multilabel_GM	Dice_Multilabel_DeepGrey
HCP-1	0.60174	0.688699
HCP-2	0.590108	0.633651
HCP-3	0.638625	0.64899
HCP-4	0.595623	0.659671
HCP-5	0.619399	0.644236
HCP-6	0.606244	0.590147
HCP-7	0.592397	0.610429
HCP-8	0.51581	0.554875
HCP-9	0.535439	0.605452
HCP-10	0.634503	0.540357
Mean	0.592989	0.617651
Median	0.598681	0.62204
Min	0.51581	0.540357
Max	0.638625	0.688699

## Sheet: HCP_S invivo vs invivo repeat
Subject	Dice_Multilabel_GM	Dice_Multilabel_DeepGrey
HCP-1	0.830453	0.857539
HCP-2	0.897976	0.922519
HCP-3	0.8719	0.930025
HCP-4	0.523191	0.661512
HCP-5	0.170363	0.0663373
HCP-6	0.557256	0.68331
HCP-7	0.614154	0.594232
HCP-8	0.218409	0.176907
HCP-9	0.749797	0.788002
HCP-10	0.87703	0.904038
Mean	0.631053	0.658442
Median	0.681976	0.735656
Min	0.170363	0.0663373
Max	0.897976	0.930025
Ttest	0.649448	0.680197
anatomy	pvalue	wilcoxon_statistic
GM	0.646462	23
Deep_GM	0.507624	21
DICE VS SYNTHETIC DICE	Dice_Multilabel_GM	Dice_Multilabel_DeepGrey
	0.228713	0.16884
	0.307869	0.288868
	0.233276	0.281035
	-0.072432	0.00184073
	-0.449037	-0.577899
	-0.0489877	0.0931631
	0.0217569	-0.0161974
	-0.297402	-0.377969
	0.214358	0.18255
	0.242526	0.363681
Mean	0.0380641	0.0407913
Median	0.118058	0.131002
Min	-0.449037	-0.577899
Max	0.307869	0.363681

## Sheet: HCP_M tract roi synth vs inviv
Subject	Dice_Multilabel_GM	Dice_Multilabel_DeepGrey	These values reflect the dice overlap between tractography in the GM (S1M1) and deep grey (thalamus), not the white matter. See the text for detail.
HCP-1	0.60862	0.518997
HCP-2	0.594156	0.451883
HCP-3	0.59554	0.480557
HCP-4	0.571862	0.508841
HCP-5	0.567645	0.592916
HCP-6	0.579584	0.463784
HCP-7	0.583305	0.477261
HCP-8	0.550884	0.439156
HCP-9	0.374112	0.481916
HCP-10	0.585941	0.518174
Mean	0.561165	0.493349
Median	0.581445	0.481237
Min	0.374112	0.439156
Max	0.60862	0.592916

## Sheet: HCP_M tract roi invivo repeat
Subject	Dice_Multilabel_GM	Dice_Multilabel_DeepGrey	These values reflect the dice overlap between tractography in the GM (S1M1) and deep grey (thalamus), not the white matter. See the text for detail.
HCP-1	0.73526	0.62638
HCP-2	0.73628	0.45676
HCP-3	0.749061	0.596313
HCP-4	0.721263	0.67932
HCP-5	0.730129	0.662316
HCP-6	0.737804	0.719121
HCP-7	0.722968	0.664983
HCP-8	0.723892	0.541914
HCP-9	0.351032	0.463872
HCP-10	0.741304	0.714223
Mean	0.694899	0.61252
Median	0.732694	0.644348
Min	0.351032	0.45676
Max	0.749061	0.719121
