# Supplementary material for: Avoiding data loss: Synthetic MRIs generated from diffusion imaging can replace corrupted structural acquisitions for freesurfer-seeded tractography
Source: PLoS One. 2022 Feb 18;17(2):e0247343. doi: 10.1371/journal.pone.0247343 (PMC8856573; doi:10.1371/journal.pone.0247343)
Supplement: S1 File — (ZIP) [file pone.0247343.s001.zip › SupportingInformation/AnnexS1_contrastResults.csv]

Hospital						HCP
Subjects	WM/GM	WM/CSF	GM/CSF			Subjects	WM/GM	WM/CSF	GM/CSF
T1-weighted - in-vivo						T1-weighted - in-vivo
1	0.15	0.57	0.46			1	0.12	0.55	0.46
2	0.13	0.57	0.48			2	0.12	0.56	0.47
3	0.13	0.57	0.48			3	0.09	0.54	0.47
4	0.15	0.60	0.50			4	0.12	0.56	0.47
5	0.13	0.56	0.46			5	0.12	0.55	0.46
6	0.13	0.57	0.47			6	0.12	0.58	0.49
7	0.15	0.65	0.55			7	0.15	0.58	0.48
8	0.12	0.59	0.51			8	0.14	0.59	0.49
9	0.15	0.60	0.50			9	0.11	0.57	0.49
10	0.14	0.57	0.47			10	0.15	0.56	0.45
11	0.13	0.63	0.54			T1-weighted - synthetic - HCP-M
12	0.13	0.59	0.50			1	0.11	0.53	0.45
T1-weighted - synthetic						2	0.10	0.39	0.31
1	0.11	0.57	0.50			3	0.10	0.53	0.45
2	0.08	0.57	0.51			4	0.09	0.47	0.40
3	0.10	0.57	0.50			5	0.11	0.49	0.40
4	0.12	0.58	0.49			6	0.08	0.47	0.40
5	0.09	0.55	0.48			7	0.09	0.55	0.48
6	0.12	0.60	0.52			8	0.12	0.56	0.48
7	0.11	0.54	0.47			9	0.08	0.60	0.55
8	0.08	0.58	0.52			10	0.07	0.43	0.37
9	0.09	0.54	0.47			T1-weighted - synthetic - HCP-S
10	0.07	0.52	0.47			1	0.14	0.50	0.39
11	0.08	0.56	0.50			2	0.13	0.44	0.33
12	0.08	0.55	0.49			3	0.12	0.50	0.40
T2-weighted - synthetic						4	0.12	0.50	0.41
1	0.17	0.59	0.46			5	0.13	0.53	0.42
2	0.14	0.58	0.48			6	0.12	0.48	0.39
3	0.17	0.58	0.46			7	0.12	0.56	0.47
4	0.19	0.58	0.44			8	0.15	0.51	0.38
5	0.16	0.58	0.47			9	0.14	0.58	0.48
6	0.18	0.59	0.45			10	0.10	0.42	0.33
7	0.16	0.58	0.46			T2-weighted - in-vivo
8	0.14	0.58	0.48			1	0.16	0.55	0.42
9	0.15	0.58	0.47			2	0.17	0.54	0.41
10	0.11	0.57	0.48			3	0.12	0.53	0.44
11	0.12	0.56	0.47			4	0.14	0.51	0.40
12	0.13	0.58	0.48			5	0.21	0.57	0.40
						6	0.14	0.53	0.42
						7	0.18	0.54	0.40
						8	0.16	0.50	0.37
						9	0.15	0.53	0.42
						10	0.17	0.54	0.40
						T2-weighted - synthetic - HCP-M
						1	0.18	0.58	0.45
						2	0.16	0.55	0.42
						3	0.16	0.58	0.46
						4	0.16	0.57	0.45
						5	0.18	0.58	0.45
						6	0.14	0.57	0.46
						7	0.16	0.58	0.47
						8	0.18	0.59	0.45
						9	0.14	0.59	0.49
						10	0.13	0.56	0.46
						T2-weighted - synthetic - HCP-S
						1	0.21	0.55	0.39
						2	0.19	0.52	0.36
						3	0.19	0.55	0.41
						4	0.18	0.55	0.41
						5	0.19	0.56	0.41
						6	0.18	0.54	0.40
						7	0.18	0.58	0.44
						8	0.23	0.56	0.38
						9	0.22	0.58	0.41
						10	0.16	0.51	0.37
