# Supplementary material for: Avoiding data loss: Synthetic MRIs generated from diffusion imaging can replace corrupted structural acquisitions for freesurfer-seeded tractography
Source: PLoS One. 2022 Feb 18;17(2):e0247343. doi: 10.1371/journal.pone.0247343 (PMC8856573; doi:10.1371/journal.pone.0247343)
Supplement: S1 File — (ZIP) [file pone.0247343.s001.zip › SupportingInformation/AnnexS4_FA_MD_Results.xlsx]

## Sheet: consult
Subject	FA_Real	FA_Synth	MD_Real	MD_Synth	Dataset		FA diff	FA diff percent	MD diff	MD diff percent
1	0.534735	0.519681	0.000569385	0.000576426	consult		-0.015054	2.81523	7.041e-06	1.2366
2	0.4943	0.480775	0.000560759	0.000566116	consult		-0.013525	2.73619	5.357e-06	0.955312
3	0.539052	0.535286	0.000574333	0.000574839	consult		-0.003766	0.698634	5.06e-07	0.0881022
5	0.507264	0.487637	0.000566384	0.000575805	consult		-0.019627	3.86919	9.421e-06	1.66336
6	0.507263	0.504503	0.00057231	0.000572155	consult		-0.00276	0.544096	-1.55e-07	0.0270832
7	0.560424	0.544031	0.000595406	0.000600103	consult_A		-0.016393	2.92511	4.697e-06	0.788873
8	0.519779	0.523248	0.000543651	0.000545478	consult_A		0.003469	0.667399	1.827e-06	0.336061
9	0.556422	0.548382	0.000581821	0.000587807	consult_A		-0.00804	1.44495	5.986e-06	1.02884
10	0.51864	0.507235	0.00059371	0.000591856	consult_A		-0.011405	2.19902	-1.854e-06	0.312274
11	0.513476	0.502608	0.000584254	0.000585464	consult_A		-0.010868	2.11655	1.21e-06	0.207102
12	0.507519	0.493626	0.00056894	0.00057777	consult_A		-0.013893	2.73743	8.83e-06	1.55201
median	0.51864	0.507235	0.00057231	0.000576426			-0.011405	2.19902	4.697e-06	0.788873
mean	0.523534	0.513365	0.000573723	0.00057762			-0.0101693	2.06853	3.89691e-06	0.745056
min	0.4943	0.480775	0.000543651	0.000545478			-0.019627	0.544096	-1.854e-06	0.0270832
max	0.560424	0.548382	0.000595406	0.000600103			0.003469	3.86919	9.421e-06	1.66336
	ttest	0.000584772		0.00675278
	wilcoxon (done online)	0.00292969		0.0139672
				0.0838031

## Sheet: HCP_S
Subject	FA_Real	FA_Synth	MD_Real	MD_Synth			FA diff	FA diff percent	MD diff	MD diff percent
1	0.412144	0.409591	0.000471558	0.000471804			-0.002553	0.619444	2.46e-07	0.0521675
2	0.385925	0.387849	0.000470374	0.000468195			0.001924	0.498542	-2.179e-06	0.463248
3	0.41024	0.403257	0.000477881	0.000480058			-0.006983	1.70217	2.177e-06	0.455553
4	0.382391	0.375926	0.000466241	0.000465863			-0.006465	1.69068	-3.78e-07	0.081074
5	0.396584	0.397352	0.000459044	0.000459231			0.000768	0.193654	1.87e-07	0.0407368
6	0.391306	0.389177	0.000462257	0.000462201			-0.002129	0.544075	-5.6e-08	0.0121145
7	0.38109	0.376706	0.000472538	0.000470341			-0.004384	1.15038	-2.197e-06	0.464936
8	0.401819	0.401519	0.000479193	0.000480571			-0.0003	0.0746605	1.378e-06	0.287567
9	0.375545	0.373527	0.000500181	0.000500695			-0.002018	0.537352	5.14e-07	0.102763
10	0.408708	0.40301	0.000464627	0.00046566			-0.005698	1.39415	1.033e-06	0.222329
median	0.393945	0.393265	0.000470966	0.000469268			-0.002341	0.58176	2.165e-07	0.162546
mean	0.394575	0.391791	0.000472389	0.000472462			-0.0027838	0.840511	7.25e-08	0.218249
min	0.375545	0.373527	0.000459044	0.000459231			-0.006983	0.0746605	-2.197e-06	0.0121145
max	0.412144	0.409591	0.000500181	0.000500695			0.001924	1.70217	2.177e-06	0.464936
	ttest	0.0182624		0.873868
	wilcoxon (done online)	0.0195313		0.769531
	bonferroni wilcoxon	0.117188		4.61719

## Sheet: HCP_S_repeat
Subject	FA_Real	FA_Synth	MD_Real	MD_Synth			FA diff	FA diff percent	MD diff	MD diff percent
1	0.412324	0.412144	0.000471983	0.000471558			-0.00018	0.043655	-4.25e-07	0.0900456
2	0.386242	0.385925	0.000469502	0.000470374			-0.000317	0.0820729	8.72e-07	0.185729
3	0.411325	0.41024	0.000477211	0.000477881			-0.001085	0.263782	6.7e-07	0.140399
4	0.37582	0.382391	0.000468577	0.000466241			0.006571	1.74844	-2.336e-06	0.498531
5	0.388908	0.396584	0.000500887	0.000459044			0.007676	1.97373	-4.1843e-05	8.35378
6	0.386958	0.391306	0.000457073	0.000462257			0.004348	1.12364	5.184e-06	1.13417
7	0.376584	0.38109	0.000472316	0.000472538			0.004506	1.19655	2.22e-07	0.0470024
8	0.400558	0.401819	0.00050672	0.000479193			0.001261	0.314811	-2.7527e-05	5.43239
9	0.374435	0.375545	0.000499771	0.000500181			0.00111	0.296447	4.1e-07	0.0820376
10	0.409082	0.408708	0.000463956	0.000464627			-0.000374	0.0914242	6.71e-07	0.144626
median	0.387933	0.393945	0.00047215	0.000470966			0.0011855	0.305629	3.16e-07	0.165177
mean	0.392224	0.394575	0.0004788	0.000472389			0.0023516	0.713455	-6.4102e-06	1.61087
min	0.374435	0.375545	0.000457073	0.000459044			-0.001085	0.043655	-4.1843e-05	0.0470024
max	0.412324	0.412144	0.00050672	0.000500181			0.007676	1.97373	5.184e-06	8.35378
	ttest	0.0434509		0.220376
	wilcoxon	0.0839844		0.921875
	bonferroni wilcoxon	0.503906		5.53125

## Sheet: HCP-M90
Subject	FA_Real	FA_Synth	MD_Real	MD_Synth			FA diff	FA diff percent	MD diff	MD diff percent
1	0.527115	0.528569	0.000535707	0.0005349			0.001454	0.275841	-8.07e-07	0.150642
2	0.510297	0.51785	0.000534133	0.000531527			0.007553	1.48012	-2.606e-06	0.487893
3	0.530628	0.53229	0.000545611	0.000545557			0.001662	0.313214	-5.4e-08	0.00989716
4	0.499801	0.497862	0.000526789	0.000525483			-0.001939	0.387954	-1.306e-06	0.247917
5	0.524027	0.526259	0.000518451	0.000516718			0.002232	0.425932	-1.733e-06	0.334265
6	0.505795	0.508989	0.000528803	0.000526679			0.003194	0.631481	-2.124e-06	0.401662
7	0.517164	0.513016	0.00052635	0.000525058			-0.004148	0.802067	-1.292e-06	0.245464
8	0.518268	0.511773	0.00054933	0.000549709			-0.006495	1.25321	3.79e-07	0.0689931
9	0.49062	0.500935	0.000536453	0.000528929			0.010315	2.10244	-7.524e-06	1.40255
10	0.553442	0.551519	0.000529706	0.000529675			-0.001923	0.347462	-3.1e-08	0.0058523
median	0.517716	0.515433	0.00053192	0.000529302			0.001558	0.528707	-1.299e-06	0.246691
mean	0.517716	0.518906	0.000533133	0.000531424			0.0011905	0.801972	-1.7098e-06	0.335513
min	0.49062	0.497862	0.000518451	0.000516718			-0.006495	0.275841	-7.524e-06	0.0058523
max	0.553442	0.551519	0.00054933	0.000549709			0.010315	2.10244	3.79e-07	1.40255
	ttest	0.481111		0.0402034
	wilcoxon	0.625		0.00976563
	bonferroni wilcoxon	3.75		0.0585938

## Sheet: HCP-M90_repeat
Subject	FA_Real	FA_Synth	MD_Real	MD_Synth			FA diff	FA diff percent	MD diff	MD diff percent
1	0.527088	0.527115	0.00053473	0.000535707			2.7e-05	0.00512248	9.77e-07	0.182709
2	0.514338	0.510297	0.000531471	0.000534133			-0.004041	0.78567	2.662e-06	0.500874
3	0.528282	0.530628	0.000545448	0.000545611			0.002346	0.444081	1.63e-07	0.0298837
4	0.498655	0.499801	0.000525684	0.000526789			0.001146	0.229818	1.105e-06	0.210202
5	0.521975	0.524027	0.000516721	0.000518451			0.002052	0.393122	1.73e-06	0.334804
6	0.50729	0.505795	0.000528111	0.000528803			-0.001495	0.294703	6.92e-07	0.131033
7	0.5148	0.517164	0.000525318	0.00052635			0.002364	0.459207	1.032e-06	0.196452
8	0.516339	0.518268	0.000548509	0.00054933			0.001929	0.373592	8.21e-07	0.149678
9	0.489834	0.49062	0.000529125	0.000536453			0.000786	0.160463	7.328e-06	1.38493
10	0.555813	0.553442	0.000528655	0.000529706			-0.002371	0.426582	1.051e-06	0.198806
median	0.51557	0.517716	0.00052889	0.00053192			0.000966	0.383357	1.0415e-06	0.197629
mean	0.517441	0.517716	0.000531377	0.000533133			0.0002743	0.357236	1.7561e-06	0.331937
min	0.489834	0.49062	0.000516721	0.000518451			-0.004041	0.00512248	1.63e-07	0.0298837
max	0.555813	0.553442	0.000548509	0.00054933			0.002364	0.78567	7.328e-06	1.38493
	ttest	0.705195		0.0249508
	wilcoxon	0.695313		0.00195313
	bonferroni wilcoxon	4.17188		0.0117188
